# Supplementary material for: miRNome Characterization of Milk-Derived Extracellular Vesicles in Recombinant Somatotropin-Treated Dairy Cows
Source: Int J Mol Sci. 2025 Mar 8;26(6):2437. doi: 10.3390/ijms26062437 (PMC11941771; doi:10.3390/ijms26062437)
Supplement: Supplementary file 1 [file ijms-26-02437-s001.zip]

Archive with 3 entries (3 files):
- Supplementary Material S1.pdf
- Supplementary Material S2_mods.pdf
- Supplementary Material S3.pdf
